# Supplementary material for: The Prevalence of Staphylococcus aureus and the Occurrence of MRSA CC398 in Monkey Feces in a Zoo Park in Eastern China
Source: Animals (Basel). 2021 Mar 8;11(3):732. doi: 10.3390/ani11030732 (PMC7998827; doi:10.3390/ani11030732)
Supplement: Supplementary file 1 [file animals-11-00732-s001.zip]

Archive with 1 entries (1 files):
- animals-1100793-supplementary.xlsx
