# Supplementary material for: The Prevalence of Staphylococcus aureus and the Occurrence of MRSA CC398 in Monkey Feces in a Zoo Park in Eastern China
Source: Animals (Basel). 2021 Mar 8;11(3):732. doi: 10.3390/ani11030732 (PMC7998827; doi:10.3390/ani11030732)
Supplement: Supplementary file 1 [file animals-11-00732-s001.zip › animals-1100793-supplementary.xlsx]

## Sheet: Table S1
Animal species	Sample size	S. aureus positive
Colobus guereza	10	2
Trachypithecus francoisi	4	1
Papio anubis	4	2
Rhinopithecus roxellana	10	1
Hylobates lar	3	0
Total	31	6
		14

## Sheet: Table S2
Animal species	Sample origin	Sample size	S. aureus positive
Colobus guereza	floor	2	0
	food	3	0
Trachypithecus francoisi	floor	2	1
	food	3	0
Papio anubis	floor	2	0
	food	2	0
Rhinopithecus roxellana	floor	2	1
	food	3	0
Hylobates lar	floor	2	0
	food	3	0
Total		24	2

## Sheet: Table S3
Isolate	SRR	SRA	COO	Year	Host	spa	ST	MET	tet(M)	φSa3
DC57_BP_GEN_I_7	SRR445026	SRS300455	US	2009	Turkey (meat)	t034	398	MSSA	1	0
25207-25126/08	SRR445028	SRS300457	PL	2008	Pig (dust)	t034	398	MRSA	1	0
7-109	SRR445033	SRS300462	CA	2007	Pig	t034	398	MRSA	1	0
P23-11_HF-446	SRR445040	SRS300469	CN	2007	Human	t034	Var3	MSSA	0	1
47771	SRR445045	SRS300473	DK	2005	Human	t034	398	MRSA	1	0
50148	SRR445053	SRS300474	DK	2006	Human	t034	398	MRSA	0	1
60036	SRR445073	SRS300480	DK	2008	Human	t034	398	MRSA	1	0
61888	SRR445074	SRS300481	DK	2008	Human	t034	398	MRSA	1	0
62951	SRR445075	SRS300482	DK	2008	Human	t034	398	MSSA	0	0
P23-14_SD4.1	SRR445076	SRS300483	CN	2008	Pig (dust)	t034	398	MSSA	0	0
ST20101526	SRR445085	SRS300492	FR	2003	Human	t034	398	MSSA	1	0
USA42	SRR445228	SRS300526	US	1993	Cattle	t034	398	MSSA	1	0
09/01691/3	SRR445233	SRS300532	PL	2009	Pig	t034	398	MSSA	1	0
1061	SRR445234	SRS300534	DE	2009	Pig	t034	Var4	MSSA	1	0
2008-60-3254	SRR445236	SRS300537	DK	2008	Pig (dust)	t034	398	MRSA	1	0
2008-60-970	SRR445237	SRS300538	DK	2008	Pig (dust)	t034	398	MRSA	1	0
P23-03_SW181.1	SRR445262	SRS300560	US	2008	Pig	t034	398	MRSA	1	0
P23-01_SW31.1	SRR445263	SRS300562	US	2008	Pig	t034	398	MRSA	1	0
SW356	SRR445264	SRS300563	CH	1993	Cattle	t034	398	MSSA	1	0
P23-02_SW62.1	SRR445265	SRS300565	US	2008	Pig	t034	398	MRSA	1	0
2007-70-91-4-SPA	SRR445275	SRS300586	DK	2007	Pig	t034	398	MRSA	1	0
2008-60-1662-5	SRR445276	SRS300587	FI	2008	Pig (dust)	t034	398	MRSA	1	0
9B	SRR445277	SRS300588	DK	2007	Pig	t034	398	MRSA	1	0
7_2007-70-77-4	SRR445288	SRS300599	DK	2007	Pig	t034	398	MRSA	1	0
55488	SRR445289	SRS300600	DK	2007	Human	t034	398	MRSA	1	0
DC38_BP_TET_F_7	SRR445293	SRS300604	US	2009	Turkey (meat)	t034	398	MSSA	1	0
51726	SRR445057	SRS300475	DK	2006	Human	t034	398	MRSA	0	1
34-M-B-1_11	SRR445072	SRS300479	DK	2008	Pig	t034	398	MSSA	1	0
